# Supplementary material for: Phenotypic Characterization of Creole Cattle in the Andean Highlands Using Bio-Morphometric Measures and Zoometric Indices
Source: Animals (Basel). 2023 Jun 1;13(11):1843. doi: 10.3390/ani13111843 (PMC10252010; doi:10.3390/ani13111843)
Supplement: Supplementary file 1 [file animals-13-01843-s001.zip]

Archive with 1 entries (1 files):
- animals-2368250-supplementary.pdf
